# Supplementary material for: Immunotherapy-Based Combinations in First-Line Urothelial Cancer: A Systematic Review and Individual Patient Data (IPD) Meta-Analysis
Source: Curr Oncol. 2024 Aug 20;31(8):4713–27. doi: 10.3390/curroncol31080352 (PMC11352654; doi:10.3390/curroncol31080352)
Supplement: Supplementary file 1 [file curroncol-31-00352-s001.zip]

Archive with 1 entries (1 files):
- curroncol-3086943-supplementary.pdf
